# Supplementary material for: Influence of the Nature of Aminoalcohol on ZnO Films Formed by Sol-Gel Methods
Source: Nanomaterials (Basel). 2023 Mar 15;13(6):1057. doi: 10.3390/nano13061057 (PMC10052816; doi:10.3390/nano13061057)
Supplement: Supplementary file 1 [file nanomaterials-13-01057-s001.zip]

Archive with 1 entries (1 files):
- nanomaterials-2230109-supplementary.pdf
